# Supplementary material for: Computational NEXAFS Characterization of Molecular Model Systems for 2D Boroxine Frameworks
Source: Nanomaterials (Basel). 2022 May 9;12(9):1610. doi: 10.3390/nano12091610 (PMC9100003; doi:10.3390/nano12091610)
Supplement: Supplementary file 1 [file nanomaterials-12-01610-s001.zip]

Archive with 1 entries (1 files):
- nanomaterials-1673649-supplementary.pdf
